# Supplementary material for: ﻿Three new species of the genus Zaitzevia Champion, 1923 (Coleoptera, Elmidae) from China
Source: Zookeys. 2023 Aug 10;1174:191–206. doi: 10.3897/zookeys.1174.101046 (PMC10436192; doi:10.3897/zookeys.1174.101046)
Supplement: XML Treatment for Zaitzevia fengtongzhaiensis [file zookeys.1174.101046-treatment2.xml]

<!DOCTYPE tp:taxon-treatment
  PUBLIC "-//TaxonX//DTD Taxonomic Treatment Publishing DTD v0 20100105//EN" "tax-treatment-NSO.dtd">
<tp:taxon-treatment xmlns:tp="http://www.plazi.org/taxpub"><tp:treatment-meta><kwd-group><label>Taxon classification</label><kwd>
              <named-content content-type="kingdom">Animalia</named-content>
            </kwd><kwd>
              <named-content content-type="order">Coleoptera</named-content>
            </kwd><kwd>
              <named-content content-type="family">Elmidae</named-content>
            </kwd></kwd-group><mixed-citation publication-type="journal"><person-group><name><surname>Jiang</surname><given-names>Ri-Xin</given-names></name><name><surname>Chen</surname><given-names>Xiang-Sheng</given-names></name></person-group><article-title>﻿Three new species of the genus <italic><tp:taxon-name><tp:taxon-name-part taxon-name-part-type="genus" reg="Zaitzevia">Zaitzevia</tp:taxon-name-part></tp:taxon-name></italic> Champion, 1923 (<tp:taxon-name><tp:taxon-name-part taxon-name-part-type="order">Coleoptera</tp:taxon-name-part></tp:taxon-name>, <tp:taxon-name><tp:taxon-name-part taxon-name-part-type="family">Elmidae</tp:taxon-name-part></tp:taxon-name>) from China</article-title><source>Zookeys</source><day>10</day><month>08</month><year>2023</year><volume>1174</volume><fpage>191</fpage><lpage>206</lpage><pub-id pub-id-type="doi">10.3897/zookeys.1174.101046</pub-id></mixed-citation></tp:treatment-meta><tp:nomenclature><label>﻿</label><tp:taxon-name>
            <object-id xmlns:xlink="http://www.w3.org/1999/xlink" content-type="arpha" xlink:type="simple">9D122626-BC16-5C9A-BB17-AB875196363E</object-id>
            <tp:taxon-name-part taxon-name-part-type="genus" reg="Zaitzevia">Zaitzevia</tp:taxon-name-part>
            <tp:taxon-name-part taxon-name-part-type="species" reg="fengtongzhaiensis">fengtongzhaiensis</tp:taxon-name-part>
            <object-id xmlns:xlink="http://www.w3.org/1999/xlink" content-type="zoobank" xlink:type="simple">https://zoobank.org/A32F5E97-91DB-41D0-9A7E-F243CC0B86AD</object-id>
          </tp:taxon-name><tp:taxon-authority>Jiang &amp; Chen</tp:taxon-authority><tp:taxon-status xmlns:xlink="http://www.w3.org/1999/xlink" xlink:type="simple">sp. nov.</tp:taxon-status><xref ref-type="fig" rid="F1">Figs 1B</xref><xref ref-type="fig" rid="F4">, 4</xref><xref ref-type="fig" rid="F5">, 5</xref><xref ref-type="fig" rid="F9">, 9E–G 蜂桶寨寥溪泥甲</xref></tp:nomenclature><tp:treatment-sec sec-type="type material" id="SECID0EZQAE"><title>Type material</title><p><bold>(1</bold> ♂, <bold>1</bold> ♀) <bold>. <italic>Holotype</italic></bold>: China: ♂, labeled ‘China: Sichuan, Ya’an City (雅安市), Baoxing County (宝兴县), Fengtongzhai Township (蜂桶寨乡), Fengtongzhai N. R. (蜂桶寨国家级自然保护区), Dashuigou (大水沟), an unnamed stream, <named-content xmlns:xlink="http://www.w3.org/1999/xlink" content-type="dwc:verbatimCoordinates" xlink:type="simple"><named-content content-type="geo-json" specific-use="{&#34;type&#34;:&#34;Point&#34;,&#34;coordinates&#34;:[102.873333,30.588333]}" id="NCID0EKRAE" xlink:type="simple">30°35'18′′N, 102°52′24′′</named-content></named-content>E; H: 1505m, 23.07.2022, R.-X. Jiang &amp; F.-E. L. leg.’ (<abbrev xmlns:xlink="http://www.w3.org/1999/xlink" xlink:title="Institute of Entomology, Guizhou University" id="ABBRID0EPRAE" xlink:type="simple">GUGC</abbrev>). <bold><italic>Paratype</italic></bold>: 1 ♀, with the same label data as the holotype (<abbrev xmlns:xlink="http://www.w3.org/1999/xlink" xlink:title="Institute of Entomology, Guizhou University" id="ABBRID0EWRAE" xlink:type="simple">GUGC</abbrev>).</p></tp:treatment-sec><tp:treatment-sec sec-type="description" id="SECID0E1RAE"><title>Description.</title><p><bold>Male. <italic>Body elongately elliptical</italic></bold> (Fig. <xref ref-type="fig" rid="F1">1B</xref>), black with tarsi, tarsal claws and antennae reddish brown, femora and tibiae dark brown. Dorsal surface punctuated and weakly shiny, covered with sparse setae. Plastron setae are confined to following areas: head (both dorsal and ventral surface, except middle part of frons and clypeus), prosternum, outer part of elytra (include epipleura), outer parts of mesoventrite, metaventrite and abdomen (except median part) and surface of femora.</p><p><bold><italic>Head</italic></bold> (Fig. <xref ref-type="fig" rid="F4">4A</xref>), wider than long, dorsal surface (except middle part of frons) covered with plastron setae and large, sparse punctures, each puncture bearing a long seta, the interspaces between the punctures about twice the diameters of punctures. Clypeus evenly punctate with large punctures and covered with long, sparse setae, without plastron setae. Labrum transverse, shorter and slightly narrower than clypeus, covered with big punctures and long bristles at apical half, anterior margin almost straight and anterolateral angles rounded. Antenna short, with eight antennomeres, antennomere I slightly longer than wide, with several short setae; antennomere II slightly longer than antennomere I, strongly expanded, covered with several long setae, apical margin circled with short setae; antennomere III longer than wide; antennomeres IV–VII strongly transverse; antennomere VIII elliptical, elongate and strongly expanded, apex covered with dense long setae.</p><fig id="F4" position="float" orientation="portrait"><object-id xmlns:xlink="http://www.w3.org/1999/xlink" content-type="doi" xlink:type="simple">10.3897/zookeys.1174.101046.figure4</object-id><object-id xmlns:xlink="http://www.w3.org/1999/xlink" content-type="arpha" xlink:type="simple">4CCD2AA7-1A62-5EDD-BA0A-1065689BB9FF</object-id><label>Figure 4.</label><caption><p>Diagnostic features of <italic><tp:taxon-name><tp:taxon-name-part taxon-name-part-type="genus" reg="Zaitzevia">Zaitzevia</tp:taxon-name-part><tp:taxon-name-part taxon-name-part-type="species" reg="fengtongzhaiensis">fengtongzhaiensis</tp:taxon-name-part></tp:taxon-name></italic> sp. nov. <bold>A</bold> head, dorsal view <bold>B</bold> pronotum, dorsal view <bold>C</bold> elytra <bold>D</bold> prosternal process <bold>E</bold> metaventrite. Scale bars: 1 mm (<bold>C</bold>); 0.25 mm (<bold>A, B, D, E</bold>). Note: red arrow of <bold>C</bold> granulate carinae of elytra; red arrow of <bold>E</bold> impressions and median sulcus of metaventrite.</p></caption><graphic xmlns:xlink="http://www.w3.org/1999/xlink" xlink:href="zookeys-1174-191_article-101046__-g004.jpg" position="float" orientation="portrait" xlink:type="simple" id="oo_890762.jpg"><uri content-type="original_file" xlink:type="simple">https://binary.pensoft.net/fig/890762</uri></graphic></fig><p><bold><italic>Pronotum</italic></bold> (Fig. <xref ref-type="fig" rid="F4">4B</xref>) wider than long, widest near basal 1/3. Anterior margin arcuate with angles moderately produced and acute. Lateral margins finely curved. Basal margin trisinuate, emarginate before scutellum, posterior angles near orthogonal. Surface shiny, finely covered with large punctures, each puncture bearing a long seta, punctures at basal 1/3 smaller and much denser than other parts; surface near apical angles microreticulate. Longitudinal impression distinct, about 2/3 length of pronotum, widest at middle; sublateral carinae from base to middle of pronotum, apical 1/2 slightly curved. Prosternal process (Fig. <xref ref-type="fig" rid="F4">4D</xref>) with rounded apex, disc distinctly wrinkled, sides microreticulated.</p><p><bold><italic>Elytra</italic></bold> (Fig. <xref ref-type="fig" rid="F4">4C</xref>) about twice as long as wide, subparallel in basal 1/3, surface weakly wrinkled and covered with rows of long, sparse setae. Each elytron with granulate carinae on strial intervals 5, 7, and 8; other intervals flat. Area from intervals to lateral margin covered with dense short setae. Hind wings well developed.</p><p><bold><italic>Metaventrite</italic></bold> (Fig. <xref ref-type="fig" rid="F4">4E</xref>), disc shiny, covered with large, sparse punctures, each bearing a long seta, without plastron setae, sides covered with plastron setae. Median sulcus long and distinct, extending from posterior margin to ca. 4/5 of metasternum, widest at base and get narrowed anteriorly, base of median sulcus with a pair of small round impressions. Areas along coxal cavities with a series of shallow and anomalous impressions.</p><p><bold><italic>Disc of ventrites I–IV</italic></bold> and anteriorly middle of ventrite V shiny, covered with sparse small punctures, without plastron setae; other areas of ventrites covered with plastron setae. Apical area of ventrite V granulated, apical margin distinctly emarginate at middle.</p><p><bold><italic>Legs</italic></bold> simple, femora swollen, surface covered with plastron setae; inner half of tibiae with cleaning fringes; tarsi slightly shorter than tibiae; tarsal claws simple.</p><p><bold><italic>Aedeagus</italic></bold> (Fig. <xref ref-type="fig" rid="F5">5A–D</xref>), slender and elongate, median lobe nearly symmetrical, apex of median lobe acute, a pair of symmetrical and crescent-shaped sclerotizations located at apical 1/5 of median lobe, a pair of elongate and tortuous sclerotizations located at basal 1/2 of median lobe. Sternite IX (Fig. <xref ref-type="fig" rid="F5">5E</xref>) with apical margin weakly emarginate, without seta, paraproct with basal slightly expanded and tortuous.</p><fig id="F5" position="float" orientation="portrait"><object-id xmlns:xlink="http://www.w3.org/1999/xlink" content-type="doi" xlink:type="simple">10.3897/zookeys.1174.101046.figure5</object-id><object-id xmlns:xlink="http://www.w3.org/1999/xlink" content-type="arpha" xlink:type="simple">D097A186-7F32-5689-9712-828424CBDDCF</object-id><label>Figure 5.</label><caption><p>Diagnostic features of <italic><tp:taxon-name><tp:taxon-name-part taxon-name-part-type="genus" reg="Zaitzevia">Zaitzevia</tp:taxon-name-part><tp:taxon-name-part taxon-name-part-type="species" reg="fengtongzhaiensis">fengtongzhaiensis</tp:taxon-name-part></tp:taxon-name></italic> sp. nov. <bold>A</bold> aedeagus, dorsal view <bold>B</bold> ditto, lateral view <bold>C</bold> ditto, ventral view <bold>D</bold> ditto, meidan lobe, dorsal view <bold>E</bold> sternite IX <bold>F</bold> ovipositor <bold>G, H</bold> apical part of ovipositor. Scale bars: 0.5 mm (<bold>A–C, E, F</bold>); 0.2 mm (<bold>D, G</bold>); 0.1 mm (<bold>H</bold>).</p></caption><graphic xmlns:xlink="http://www.w3.org/1999/xlink" xlink:href="zookeys-1174-191_article-101046__-g005.jpg" position="float" orientation="portrait" xlink:type="simple" id="oo_890763.jpg"><uri content-type="original_file" xlink:type="simple">https://binary.pensoft.net/fig/890763</uri></graphic></fig><p><bold><italic>Measurements</italic></bold>: <abbrev xmlns:xlink="http://www.w3.org/1999/xlink" xlink:title="the sum of PL + EL" id="ABBRID0ESXAE" xlink:type="simple">CL</abbrev>: 3.51 mm; <abbrev xmlns:xlink="http://www.w3.org/1999/xlink" xlink:title="length of head from the anterior epistomal margin to the occipital constriction" id="ABBRID0EWXAE" xlink:type="simple">HL</abbrev>: 0.47 mm, <abbrev xmlns:xlink="http://www.w3.org/1999/xlink" xlink:title="width of head across compound eyes" id="ABBRID0E1XAE" xlink:type="simple">HW</abbrev>: 0.57 mm; <abbrev xmlns:xlink="http://www.w3.org/1999/xlink" xlink:title="length of pronotum along the midline" id="ABBRID0E5XAE" xlink:type="simple">PL</abbrev>: 0.87 mm, <abbrev xmlns:xlink="http://www.w3.org/1999/xlink" xlink:title="maximum width of pronotum" id="ABBRID0ECYAE" xlink:type="simple">PW</abbrev>: 0.96 mm; <abbrev xmlns:xlink="http://www.w3.org/1999/xlink" xlink:title="length of elytra along the suture" id="ABBRID0EGYAE" xlink:type="simple">EL</abbrev>: 2.64 mm, <abbrev xmlns:xlink="http://www.w3.org/1999/xlink" xlink:title="aximum width of elytra" id="ABBRID0EKYAE" xlink:type="simple">EW</abbrev>: 1.32 mm.</p><p><bold>Female</bold>: externally similar to the male, apex of sternite V rounded. Ovipositor as in Fig. <xref ref-type="fig" rid="F5">5F–H</xref>, stylus distinctly curved at base, apex with three short, finger-like sensilla; apex of coxite strongly roundly broadened at outer margin, without sensilla; valvifer about as long as coxite, fibula distinctly curved at basal 1/2, base weakly expanded. Measurements: <abbrev xmlns:xlink="http://www.w3.org/1999/xlink" xlink:title="the sum of PL + EL" id="ABBRID0EWYAE" xlink:type="simple">CL</abbrev>: 3.46 mm; <abbrev xmlns:xlink="http://www.w3.org/1999/xlink" xlink:title="length of head from the anterior epistomal margin to the occipital constriction" id="ABBRID0E1YAE" xlink:type="simple">HL</abbrev>: 0.45 mm, <abbrev xmlns:xlink="http://www.w3.org/1999/xlink" xlink:title="width of head across compound eyes" id="ABBRID0E5YAE" xlink:type="simple">HW</abbrev>: 0.58 mm; <abbrev xmlns:xlink="http://www.w3.org/1999/xlink" xlink:title="length of pronotum along the midline" id="ABBRID0ECZAE" xlink:type="simple">PL</abbrev>: 0.84 mm, <abbrev xmlns:xlink="http://www.w3.org/1999/xlink" xlink:title="maximum width of pronotum" id="ABBRID0EGZAE" xlink:type="simple">PW</abbrev>: 0.90 mm; <abbrev xmlns:xlink="http://www.w3.org/1999/xlink" xlink:title="length of elytra along the suture" id="ABBRID0EKZAE" xlink:type="simple">EL</abbrev>: 2.62 mm, <abbrev xmlns:xlink="http://www.w3.org/1999/xlink" xlink:title="aximum width of elytra" id="ABBRID0EOZAE" xlink:type="simple">EW</abbrev>:1.33 mm.</p></tp:treatment-sec><tp:treatment-sec sec-type="distribution" id="SECID0ESZAE"><title>Distribution.</title><p>China: Central Sichuan Province.</p></tp:treatment-sec><tp:treatment-sec sec-type="biology" id="SECID0EXZAE"><title>Biology.</title><p>All adults were collected from a crack in the bottom of a stone in a small ravine stream (Fig. <xref ref-type="fig" rid="F9">9E–G</xref>).</p></tp:treatment-sec><tp:treatment-sec sec-type="etymology" id="SECID0EB1AE"><title>Etymology.</title><p>The specific epithet refers to the type locality, Fengtongzhai Nature Reserve, Sichuan Province; the name is treated as an adjective.</p></tp:treatment-sec><tp:treatment-sec sec-type="Comparative diagnosis" id="SECID0EG1AE"><title>Comparative diagnosis.</title><p><italic><tp:taxon-name><tp:taxon-name-part taxon-name-part-type="genus" reg="Zaitzevia">Zaitzevia</tp:taxon-name-part><tp:taxon-name-part taxon-name-part-type="species" reg="fengtongzhaiensis">fengtongzhaiensis</tp:taxon-name-part></tp:taxon-name></italic> sp. nov. is similar to <italic><tp:taxon-name><tp:taxon-name-part taxon-name-part-type="genus" reg="Zaitzevia">Zaitzevia</tp:taxon-name-part><tp:taxon-name-part taxon-name-part-type="species" reg="chenzhitengi">chenzhitengi</tp:taxon-name-part></tp:taxon-name></italic> Jiang &amp; Wang, 2020, <italic><tp:taxon-name><tp:taxon-name-part taxon-name-part-type="genus" reg="Zaitzevia">Zaitzevia</tp:taxon-name-part><tp:taxon-name-part taxon-name-part-type="species" reg="sichuanensis">sichuanensis</tp:taxon-name-part></tp:taxon-name></italic> sp. nov. and <italic><tp:taxon-name><tp:taxon-name-part taxon-name-part-type="genus" reg="Zaitzevia">Zaitzevia</tp:taxon-name-part><tp:taxon-name-part taxon-name-part-type="species" reg="muchenae">muchenae</tp:taxon-name-part></tp:taxon-name></italic> Bian &amp; Zhang, 2022, and all four of these species share a similar habitus. The new species can be well distinguished from <italic><tp:taxon-name><tp:taxon-name-part taxon-name-part-type="genus" reg="Zaitzevia">Z.</tp:taxon-name-part><tp:taxon-name-part taxon-name-part-type="species" reg="chenzhitengi">chenzhitengi</tp:taxon-name-part></tp:taxon-name></italic> by the following characters: 1) different body size (&gt; 3.30mm in the new species, 3.03–3.20 mm in <italic><tp:taxon-name><tp:taxon-name-part taxon-name-part-type="genus" reg="Zaitzevia">Z.</tp:taxon-name-part><tp:taxon-name-part taxon-name-part-type="species" reg="chenzhitengi">chenzhitengi</tp:taxon-name-part></tp:taxon-name></italic>); 2) elytra weakly wrinkled (cf. distinctly wrinkled in <italic><tp:taxon-name><tp:taxon-name-part taxon-name-part-type="genus" reg="Zaitzevia">Z.</tp:taxon-name-part><tp:taxon-name-part taxon-name-part-type="species" reg="chenzhitengi">chenzhitengi</tp:taxon-name-part></tp:taxon-name></italic>); 3) obviously different form of aedeagus (apex of median lobe arrowhead-like in <italic><tp:taxon-name><tp:taxon-name-part taxon-name-part-type="genus" reg="Zaitzevia">Z.</tp:taxon-name-part><tp:taxon-name-part taxon-name-part-type="species" reg="chenzhitengi">chenzhitengi</tp:taxon-name-part></tp:taxon-name></italic>, but simply acute in the new species). Compared with <italic><tp:taxon-name><tp:taxon-name-part taxon-name-part-type="genus" reg="Zaitzevia">Z.</tp:taxon-name-part><tp:taxon-name-part taxon-name-part-type="species" reg="sichuanensis">sichuanensis</tp:taxon-name-part></tp:taxon-name></italic> sp. nov., areas between lateral margins and sublateral carinae not convex in the new species, and distinctly convex in <italic><tp:taxon-name><tp:taxon-name-part taxon-name-part-type="genus" reg="Zaitzevia">Z.</tp:taxon-name-part><tp:taxon-name-part taxon-name-part-type="species" reg="sichuanensis">sichuanensis</tp:taxon-name-part></tp:taxon-name></italic> sp. nov., these two species also can be distinguished by the obviously different from of aedeagus (see Fig. <xref ref-type="fig" rid="F4">4A–F</xref>). <italic><tp:taxon-name><tp:taxon-name-part taxon-name-part-type="genus" reg="Zaitzevia">Zaitzevia</tp:taxon-name-part><tp:taxon-name-part taxon-name-part-type="species" reg="fengtongzhaiensis">fengtongzhaiensis</tp:taxon-name-part></tp:taxon-name></italic> sp. nov. can be distinguished from <italic><tp:taxon-name><tp:taxon-name-part taxon-name-part-type="genus" reg="Zaitzevia">Z.</tp:taxon-name-part><tp:taxon-name-part taxon-name-part-type="species" reg="muchenae">muchenae</tp:taxon-name-part></tp:taxon-name></italic> by the following characters: 1) aedeagus of the new species is similar to <italic><tp:taxon-name><tp:taxon-name-part taxon-name-part-type="genus" reg="Zaitzevia">Z.</tp:taxon-name-part><tp:taxon-name-part taxon-name-part-type="species" reg="xiongzichuni">xiongzichuni</tp:taxon-name-part></tp:taxon-name></italic> Jiang &amp; Wang, 2020, both species with a pair of crescent-shaped sclerotizations near apex of median lobe. However surface of <italic><tp:taxon-name><tp:taxon-name-part taxon-name-part-type="genus" reg="Zaitzevia">Z.</tp:taxon-name-part><tp:taxon-name-part taxon-name-part-type="species" reg="xiongzichuni">xiongzichuni</tp:taxon-name-part></tp:taxon-name></italic> shiny and not wrinkled. Median lobe of <italic><tp:taxon-name><tp:taxon-name-part taxon-name-part-type="genus" reg="Zaitzevia">Z.</tp:taxon-name-part><tp:taxon-name-part taxon-name-part-type="species" reg="xiongzichuni">xiongzichuni</tp:taxon-name-part></tp:taxon-name></italic> much slender, and weakly narrowed at middle, apical margin of sternite IX with a tuft of short setae, while median lobe of <italic><tp:taxon-name><tp:taxon-name-part taxon-name-part-type="genus" reg="Zaitzevia">Z.</tp:taxon-name-part><tp:taxon-name-part taxon-name-part-type="species" reg="fengtongzhaiensis">fengtongzhaiensis</tp:taxon-name-part></tp:taxon-name></italic> sp. nov. is shorter and not narrowed at middle, and the apical margin of sternite IX is without setae.</p></tp:treatment-sec><tp:treatment-sec><!--Section generated to contain objects referenced in tp:taxon-treatment.--><fig id="F1" position="float" orientation="portrait"><object-id xmlns:xlink="http://www.w3.org/1999/xlink" content-type="doi" xlink:type="simple">10.3897/zookeys.1174.101046.figure1</object-id><object-id xmlns:xlink="http://www.w3.org/1999/xlink" content-type="arpha" xlink:type="simple">CD3BF224-C57C-56B7-8138-CF4F4EF57931</object-id><label>Figure 1.</label><caption><p>Dorsal habitus of <italic><tp:taxon-name><tp:taxon-name-part taxon-name-part-type="genus" reg="Zaitzevia">Zaitzevia</tp:taxon-name-part></tp:taxon-name></italic> species, males <bold>A</bold><italic><tp:taxon-name><tp:taxon-name-part taxon-name-part-type="genus" reg="Zaitzevia">Zaitzevia</tp:taxon-name-part><tp:taxon-name-part taxon-name-part-type="species" reg="sichuanensis">sichuanensis</tp:taxon-name-part></tp:taxon-name></italic> sp. nov. <bold>B</bold><italic><tp:taxon-name><tp:taxon-name-part taxon-name-part-type="genus" reg="Zaitzevia">Zaitzevia</tp:taxon-name-part><tp:taxon-name-part taxon-name-part-type="species" reg="fengtongzhaiensis">fengtongzhaiensis</tp:taxon-name-part></tp:taxon-name></italic> sp. nov. <bold>C</bold><italic><tp:taxon-name><tp:taxon-name-part taxon-name-part-type="genus" reg="Zaitzevia">Zaitzevia</tp:taxon-name-part><tp:taxon-name-part taxon-name-part-type="species" reg="yingzuijieensis">yingzuijieensis</tp:taxon-name-part></tp:taxon-name></italic> sp. nov. Scale bar: 1 mm.</p></caption><graphic xmlns:xlink="http://www.w3.org/1999/xlink" xlink:href="zookeys-1174-191_article-101046__-g001.jpg" position="float" orientation="portrait" xlink:type="simple" id="oo_890759.jpg"><uri content-type="original_file" xlink:type="simple">https://binary.pensoft.net/fig/890759</uri></graphic></fig><fig id="F9" position="float" orientation="portrait"><object-id xmlns:xlink="http://www.w3.org/1999/xlink" content-type="doi" xlink:type="simple">10.3897/zookeys.1174.101046.figure9</object-id><object-id xmlns:xlink="http://www.w3.org/1999/xlink" content-type="arpha" xlink:type="simple">FD88F90C-6B0B-5A2D-A486-D5D5D23BA498</object-id><label>Figure 9.</label><caption><p>Habitat of <italic><tp:taxon-name><tp:taxon-name-part taxon-name-part-type="genus" reg="Zaitzevia">Zaitzevia</tp:taxon-name-part></tp:taxon-name></italic> species <bold>A</bold> general environment of the type locality of <italic><tp:taxon-name><tp:taxon-name-part taxon-name-part-type="genus" reg="Zaitzevia">Z.</tp:taxon-name-part><tp:taxon-name-part taxon-name-part-type="species" reg="sichuanensis">sichuanensis</tp:taxon-name-part></tp:taxon-name></italic> sp. nov.: Lengmugou Geopark <bold>B</bold> ditto, microenvironment <bold>C</bold> general environment of paratype: Xilingxueshan <bold>D</bold> ditto, microenvironment <bold>E</bold> general environment of the type locality of <italic><tp:taxon-name><tp:taxon-name-part taxon-name-part-type="genus" reg="Zaitzevia">Zaitzevia</tp:taxon-name-part><tp:taxon-name-part taxon-name-part-type="species" reg="fengtongzhaiensis">fengtongzhaiensis</tp:taxon-name-part></tp:taxon-name></italic> sp. nov.: Fengtongzhai Nature Reserve <bold>F</bold> ditto, microenvironment <bold>G</bold> living adult of <italic><tp:taxon-name><tp:taxon-name-part taxon-name-part-type="genus" reg="Zaitzevia">Z.</tp:taxon-name-part><tp:taxon-name-part taxon-name-part-type="species" reg="fengtongzhaiensis">fengtongzhaiensis</tp:taxon-name-part></tp:taxon-name></italic> sp. nov.</p></caption><graphic xmlns:xlink="http://www.w3.org/1999/xlink" xlink:href="zookeys-1174-191_article-101046__-g009.jpg" position="float" orientation="portrait" xlink:type="simple" id="oo_890767.jpg"><uri content-type="original_file" xlink:type="simple">https://binary.pensoft.net/fig/890767</uri></graphic></fig></tp:treatment-sec></tp:taxon-treatment>
